# Supplementary material for: Mesoscale Modeling of Phase Separation Controlled by Hydrosilylation in Polyhydromethylsiloxane (PHMS)-Containing Blends
Source: Nanomaterials (Basel). 2022 Sep 8;12(18):3117. doi: 10.3390/nano12183117 (PMC9502167; doi:10.3390/nano12183117)
Supplement: Supplementary file 1 [file nanomaterials-12-03117-s001.zip]

Archive with 1 entries (1 files):
- nanomaterials-1845277-supplementary.pdf
